# Supplementary material for: A 1H-NMR Based Study on Hemolymph Metabolomics in Eri Silkworm after Oral Administration of 1-Deoxynojirimycin
Source: PLoS One. 2015 Jul 6;10(7):e0131696. doi: 10.1371/journal.pone.0131696 (PMC4492494; doi:10.1371/journal.pone.0131696)
Supplement: S1 File — (ZIP) [file pone.0131696.s004.zip]

Archive with 706 entries (565 files):
- data/
- data/hemolymph/
- data/hemolymph/nmr/
- data/hemolymph/nmr/0.25%DNJ-1/
- data/hemolymph/nmr/0.25%DNJ-10/
- data/hemolymph/nmr/0.25%DNJ-10/1/
- data/hemolymph/nmr/0.25%DNJ-10/1/acqu
- data/hemolymph/nmr/0.25%DNJ-10/1/acqus
- data/hemolymph/nmr/0.25%DNJ-10/1/audita.txt
- data/hemolymph/nmr/0.25%DNJ-10/1/fid
- data/hemolymph/nmr/0.25%DNJ-10/1/pdata/
- data/hemolymph/nmr/0.25%DNJ-10/1/pdata/1/
- data/hemolymph/nmr/0.25%DNJ-10/1/pdata/1/1i
- data/hemolymph/nmr/0.25%DNJ-10/1/pdata/1/1r
- data/hemolymph/nmr/0.25%DNJ-10/1/pdata/1/auditp.txt
- data/hemolymph/nmr/0.25%DNJ-10/1/pdata/1/outd
- data/hemolymph/nmr/0.25%DNJ-10/1/pdata/1/proc
- data/hemolymph/nmr/0.25%DNJ-10/1/pdata/1/procs
- data/hemolymph/nmr/0.25%DNJ-10/1/pdata/1/title
- data/hemolymph/nmr/0.25%DNJ-10/1/pulseprogram
- data/hemolymph/nmr/0.25%DNJ-10/1/scon2
- data/hemolymph/nmr/0.25%DNJ-10/1/shimvalues
- data/hemolymph/nmr/0.25%DNJ-10/1/uxnmr.par
- data/hemolymph/nmr/0.25%DNJ-1/1/
- data/hemolymph/nmr/0.25%DNJ-1/1/acqu
- data/hemolymph/nmr/0.25%DNJ-1/1/acqus
- data/hemolymph/nmr/0.25%DNJ-1/1/audita.txt
- data/hemolymph/nmr/0.25%DNJ-1/1/fid
- data/hemolymph/nmr/0.25%DNJ-1/1/format.ased
- data/hemolymph/nmr/0.25%DNJ-1/1/pdata/
- data/hemolymph/nmr/0.25%DNJ-1/1/pdata/1/
- data/hemolymph/nmr/0.25%DNJ-1/1/pdata/1/1i
- data/hemolymph/nmr/0.25%DNJ-1/1/pdata/1/1r
- data/hemolymph/nmr/0.25%DNJ-1/1/pdata/1/assocs
- data/hemolymph/nmr/0.25%DNJ-1/1/pdata/1/auditp.txt
- data/hemolymph/nmr/0.25%DNJ-1/1/pdata/1/outd
- data/hemolymph/nmr/0.25%DNJ-1/1/pdata/1/proc
- data/hemolymph/nmr/0.25%DNJ-1/1/pdata/1/procs
- data/hemolymph/nmr/0.25%DNJ-1/1/pdata/1/title
- data/hemolymph/nmr/0.25%DNJ-1/1/pulseprogram
- data/hemolymph/nmr/0.25%DNJ-1/1/scon2
- data/hemolymph/nmr/0.25%DNJ-1/1/shimvalues
- data/hemolymph/nmr/0.25%DNJ-1/1/uxnmr.par
- data/hemolymph/nmr/0.25%DNJ-2/
- data/hemolymph/nmr/0.25%DNJ-2/1/
- data/hemolymph/nmr/0.25%DNJ-2/1/acqu
- data/hemolymph/nmr/0.25%DNJ-2/1/acqus
- data/hemolymph/nmr/0.25%DNJ-2/1/audita.txt
- data/hemolymph/nmr/0.25%DNJ-2/1/fid
- data/hemolymph/nmr/0.25%DNJ-2/1/format.ased
- data/hemolymph/nmr/0.25%DNJ-2/1/pdata/
- data/hemolymph/nmr/0.25%DNJ-2/1/pdata/1/
- data/hemolymph/nmr/0.25%DNJ-2/1/pdata/1/1i
- data/hemolymph/nmr/0.25%DNJ-2/1/pdata/1/1r
- data/hemolymph/nmr/0.25%DNJ-2/1/pdata/1/assocs
- data/hemolymph/nmr/0.25%DNJ-2/1/pdata/1/auditp.txt
- data/hemolymph/nmr/0.25%DNJ-2/1/pdata/1/outd
- data/hemolymph/nmr/0.25%DNJ-2/1/pdata/1/proc
- data/hemolymph/nmr/0.25%DNJ-2/1/pdata/1/procs
- data/hemolymph/nmr/0.25%DNJ-2/1/pdata/1/title
- data/hemolymph/nmr/0.25%DNJ-2/1/pulseprogram
- data/hemolymph/nmr/0.25%DNJ-2/1/scon2
- data/hemolymph/nmr/0.25%DNJ-2/1/shimvalues
- data/hemolymph/nmr/0.25%DNJ-2/1/uxnmr.par
- data/hemolymph/nmr/0.25%DNJ-3/
- data/hemolymph/nmr/0.25%DNJ-3/1/
- data/hemolymph/nmr/0.25%DNJ-3/1/acqu
- data/hemolymph/nmr/0.25%DNJ-3/1/acqus
- data/hemolymph/nmr/0.25%DNJ-3/1/audita.txt
- data/hemolymph/nmr/0.25%DNJ-3/1/fid
- data/hemolymph/nmr/0.25%DNJ-3/1/pdata/
- data/hemolymph/nmr/0.25%DNJ-3/1/pdata/1/
- data/hemolymph/nmr/0.25%DNJ-3/1/pdata/1/1i
- data/hemolymph/nmr/0.25%DNJ-3/1/pdata/1/1r
- data/hemolymph/nmr/0.25%DNJ-3/1/pdata/1/assocs
- data/hemolymph/nmr/0.25%DNJ-3/1/pdata/1/auditp.txt
- data/hemolymph/nmr/0.25%DNJ-3/1/pdata/1/outd
- data/hemolymph/nmr/0.25%DNJ-3/1/pdata/1/proc
- data/hemolymph/nmr/0.25%DNJ-3/1/pdata/1/procs
- data/hemolymph/nmr/0.25%DNJ-3/1/pdata/1/title
- data/hemolymph/nmr/0.25%DNJ-3/1/pulseprogram
- data/hemolymph/nmr/0.25%DNJ-3/1/scon2
- data/hemolymph/nmr/0.25%DNJ-3/1/shimvalues
- data/hemolymph/nmr/0.25%DNJ-3/1/uxnmr.par
- data/hemolymph/nmr/0.25%DNJ-4/
- data/hemolymph/nmr/0.25%DNJ-4/1/
- data/hemolymph/nmr/0.25%DNJ-4/1/acqu
- data/hemolymph/nmr/0.25%DNJ-4/1/acqus
- data/hemolymph/nmr/0.25%DNJ-4/1/audita.txt
- data/hemolymph/nmr/0.25%DNJ-4/1/fid
- data/hemolymph/nmr/0.25%DNJ-4/1/format.ased
- data/hemolymph/nmr/0.25%DNJ-4/1/pdata/
- data/hemolymph/nmr/0.25%DNJ-4/1/pdata/1/
- data/hemolymph/nmr/0.25%DNJ-4/1/pdata/1/1i
- data/hemolymph/nmr/0.25%DNJ-4/1/pdata/1/1r
- data/hemolymph/nmr/0.25%DNJ-4/1/pdata/1/assocs
- data/hemolymph/nmr/0.25%DNJ-4/1/pdata/1/auditp.txt
- data/hemolymph/nmr/0.25%DNJ-4/1/pdata/1/outd
- data/hemolymph/nmr/0.25%DNJ-4/1/pdata/1/proc
- data/hemolymph/nmr/0.25%DNJ-4/1/pdata/1/procs
- data/hemolymph/nmr/0.25%DNJ-4/1/pdata/1/title
- data/hemolymph/nmr/0.25%DNJ-4/1/pulseprogram
- data/hemolymph/nmr/0.25%DNJ-4/1/scon2
- data/hemolymph/nmr/0.25%DNJ-4/1/shimvalues
- data/hemolymph/nmr/0.25%DNJ-4/1/uxnmr.par
- data/hemolymph/nmr/0.25%DNJ-5/
- data/hemolymph/nmr/0.25%DNJ-5/1/
- data/hemolymph/nmr/0.25%DNJ-5/1/acqu
- data/hemolymph/nmr/0.25%DNJ-5/1/acqus
- data/hemolymph/nmr/0.25%DNJ-5/1/audita.txt
- data/hemolymph/nmr/0.25%DNJ-5/1/fid
- data/hemolymph/nmr/0.25%DNJ-5/1/format.ased
- data/hemolymph/nmr/0.25%DNJ-5/1/pdata/
- data/hemolymph/nmr/0.25%DNJ-5/1/pdata/1/
- data/hemolymph/nmr/0.25%DNJ-5/1/pdata/1/1i
- data/hemolymph/nmr/0.25%DNJ-5/1/pdata/1/1r
- data/hemolymph/nmr/0.25%DNJ-5/1/pdata/1/auditp.txt
- data/hemolymph/nmr/0.25%DNJ-5/1/pdata/1/outd
- data/hemolymph/nmr/0.25%DNJ-5/1/pdata/1/proc
- data/hemolymph/nmr/0.25%DNJ-5/1/pdata/1/procs
- data/hemolymph/nmr/0.25%DNJ-5/1/pdata/1/title
- data/hemolymph/nmr/0.25%DNJ-5/1/pulseprogram
- data/hemolymph/nmr/0.25%DNJ-5/1/scon2
- data/hemolymph/nmr/0.25%DNJ-5/1/shimvalues
- data/hemolymph/nmr/0.25%DNJ-5/1/uxnmr.par
- data/hemolymph/nmr/0.25%DNJ-6/
- data/hemolymph/nmr/0.25%DNJ-6/1/
- data/hemolymph/nmr/0.25%DNJ-6/1/acqu
- data/hemolymph/nmr/0.25%DNJ-6/1/acqus
- data/hemolymph/nmr/0.25%DNJ-6/1/audita.txt
- data/hemolymph/nmr/0.25%DNJ-6/1/fid
- data/hemolymph/nmr/0.25%DNJ-6/1/pdata/
- data/hemolymph/nmr/0.25%DNJ-6/1/pdata/1/
- data/hemolymph/nmr/0.25%DNJ-6/1/pdata/1/1i
- data/hemolymph/nmr/0.25%DNJ-6/1/pdata/1/1r
- data/hemolymph/nmr/0.25%DNJ-6/1/pdata/1/auditp.txt
- data/hemolymph/nmr/0.25%DNJ-6/1/pdata/1/outd
- data/hemolymph/nmr/0.25%DNJ-6/1/pdata/1/proc
- data/hemolymph/nmr/0.25%DNJ-6/1/pdata/1/procs
- data/hemolymph/nmr/0.25%DNJ-6/1/pdata/1/title
- data/hemolymph/nmr/0.25%DNJ-6/1/pulseprogram
- data/hemolymph/nmr/0.25%DNJ-6/1/scon2
- data/hemolymph/nmr/0.25%DNJ-6/1/shimvalues
- data/hemolymph/nmr/0.25%DNJ-6/1/uxnmr.par
- data/hemolymph/nmr/0.25%DNJ-7/
- data/hemolymph/nmr/0.25%DNJ-7/1/
- data/hemolymph/nmr/0.25%DNJ-7/1/acqu
- data/hemolymph/nmr/0.25%DNJ-7/1/acqus
- data/hemolymph/nmr/0.25%DNJ-7/1/audita.txt
- data/hemolymph/nmr/0.25%DNJ-7/1/fid
- data/hemolymph/nmr/0.25%DNJ-7/1/pdata/
- data/hemolymph/nmr/0.25%DNJ-7/1/pdata/1/
- data/hemolymph/nmr/0.25%DNJ-7/1/pdata/1/1i
- data/hemolymph/nmr/0.25%DNJ-7/1/pdata/1/1r
- data/hemolymph/nmr/0.25%DNJ-7/1/pdata/1/auditp.txt
- data/hemolymph/nmr/0.25%DNJ-7/1/pdata/1/outd
- data/hemolymph/nmr/0.25%DNJ-7/1/pdata/1/proc
- data/hemolymph/nmr/0.25%DNJ-7/1/pdata/1/procs
- data/hemolymph/nmr/0.25%DNJ-7/1/pdata/1/title
- data/hemolymph/nmr/0.25%DNJ-7/1/pulseprogram
- data/hemolymph/nmr/0.25%DNJ-7/1/scon2
- data/hemolymph/nmr/0.25%DNJ-7/1/shimvalues
- data/hemolymph/nmr/0.25%DNJ-7/1/uxnmr.par
- data/hemolymph/nmr/0.25%DNJ-9/
- data/hemolymph/nmr/0.25%DNJ-9/1/
- data/hemolymph/nmr/0.25%DNJ-9/1/acqu
- data/hemolymph/nmr/0.25%DNJ-9/1/acqus
- data/hemolymph/nmr/0.25%DNJ-9/1/audita.txt
- data/hemolymph/nmr/0.25%DNJ-9/1/fid
- data/hemolymph/nmr/0.25%DNJ-9/1/pdata/
- data/hemolymph/nmr/0.25%DNJ-9/1/pdata/1/
- data/hemolymph/nmr/0.25%DNJ-9/1/pdata/1/1i
- data/hemolymph/nmr/0.25%DNJ-9/1/pdata/1/1r
- data/hemolymph/nmr/0.25%DNJ-9/1/pdata/1/assocs
- data/hemolymph/nmr/0.25%DNJ-9/1/pdata/1/auditp.txt
- data/hemolymph/nmr/0.25%DNJ-9/1/pdata/1/outd
- data/hemolymph/nmr/0.25%DNJ-9/1/pdata/1/proc
- data/hemolymph/nmr/0.25%DNJ-9/1/pdata/1/procs
- data/hemolymph/nmr/0.25%DNJ-9/1/pdata/1/title
- data/hemolymph/nmr/0.25%DNJ-9/1/pulseprogram
- data/hemolymph/nmr/0.25%DNJ-9/1/scon2
- data/hemolymph/nmr/0.25%DNJ-9/1/shimvalues
- data/hemolymph/nmr/0.25%DNJ-9/1/uxnmr.par
- data/hemolymph/nmr/0.5%DNJ+latex-1/
- data/hemolymph/nmr/0.5%DNJ+latex-10/
- data/hemolymph/nmr/0.5%DNJ+latex-10/1/
- data/hemolymph/nmr/0.5%DNJ+latex-10/1/acqu
- data/hemolymph/nmr/0.5%DNJ+latex-10/1/acqus
- data/hemolymph/nmr/0.5%DNJ+latex-10/1/audita.txt
- data/hemolymph/nmr/0.5%DNJ+latex-10/1/fid
- data/hemolymph/nmr/0.5%DNJ+latex-10/1/pdata/
- data/hemolymph/nmr/0.5%DNJ+latex-10/1/pdata/1/
- data/hemolymph/nmr/0.5%DNJ+latex-10/1/pdata/1/1i
- data/hemolymph/nmr/0.5%DNJ+latex-10/1/pdata/1/1r
- data/hemolymph/nmr/0.5%DNJ+latex-10/1/pdata/1/auditp.txt
- data/hemolymph/nmr/0.5%DNJ+latex-10/1/pdata/1/outd
- data/hemolymph/nmr/0.5%DNJ+latex-10/1/pdata/1/proc
- data/hemolymph/nmr/0.5%DNJ+latex-10/1/pdata/1/procs
- data/hemolymph/nmr/0.5%DNJ+latex-10/1/pdata/1/title
- data/hemolymph/nmr/0.5%DNJ+latex-10/1/pulseprogram
- data/hemolymph/nmr/0.5%DNJ+latex-10/1/scon2
- data/hemolymph/nmr/0.5%DNJ+latex-10/1/shimvalues
- data/hemolymph/nmr/0.5%DNJ+latex-10/1/uxnmr.par
- data/hemolymph/nmr/0.5%DNJ+latex-1/1/
- data/hemolymph/nmr/0.5%DNJ+latex-1/1/acqu
- data/hemolymph/nmr/0.5%DNJ+latex-1/1/acqus
- data/hemolymph/nmr/0.5%DNJ+latex-1/1/audita.txt
- data/hemolymph/nmr/0.5%DNJ+latex-1/1/fid
- data/hemolymph/nmr/0.5%DNJ+latex-1/1/format.ased
- data/hemolymph/nmr/0.5%DNJ+latex-1/1/pdata/
- data/hemolymph/nmr/0.5%DNJ+latex-1/1/pdata/1/
- data/hemolymph/nmr/0.5%DNJ+latex-1/1/pdata/1/1i
- data/hemolymph/nmr/0.5%DNJ+latex-1/1/pdata/1/1r
- data/hemolymph/nmr/0.5%DNJ+latex-1/1/pdata/1/assocs
- data/hemolymph/nmr/0.5%DNJ+latex-1/1/pdata/1/auditp.txt
- data/hemolymph/nmr/0.5%DNJ+latex-1/1/pdata/1/outd
- data/hemolymph/nmr/0.5%DNJ+latex-1/1/pdata/1/proc
- data/hemolymph/nmr/0.5%DNJ+latex-1/1/pdata/1/procs
- data/hemolymph/nmr/0.5%DNJ+latex-1/1/pdata/1/title
- data/hemolymph/nmr/0.5%DNJ+latex-1/1/pulseprogram
- data/hemolymph/nmr/0.5%DNJ+latex-1/1/scon2
- data/hemolymph/nmr/0.5%DNJ+latex-1/1/shimvalues
- data/hemolymph/nmr/0.5%DNJ+latex-1/1/uxnmr.par
- data/hemolymph/nmr/0.5%DNJ+latex-2/
- data/hemolymph/nmr/0.5%DNJ+latex-2/1/
- data/hemolymph/nmr/0.5%DNJ+latex-2/1/acqu
- data/hemolymph/nmr/0.5%DNJ+latex-2/1/acqus
- data/hemolymph/nmr/0.5%DNJ+latex-2/1/audita.txt
- data/hemolymph/nmr/0.5%DNJ+latex-2/1/fid
- data/hemolymph/nmr/0.5%DNJ+latex-2/1/pdata/
- data/hemolymph/nmr/0.5%DNJ+latex-2/1/pdata/1/
- data/hemolymph/nmr/0.5%DNJ+latex-2/1/pdata/1/1i
- data/hemolymph/nmr/0.5%DNJ+latex-2/1/pdata/1/1r
- data/hemolymph/nmr/0.5%DNJ+latex-2/1/pdata/1/assocs
- data/hemolymph/nmr/0.5%DNJ+latex-2/1/pdata/1/auditp.txt
- data/hemolymph/nmr/0.5%DNJ+latex-2/1/pdata/1/outd
- data/hemolymph/nmr/0.5%DNJ+latex-2/1/pdata/1/proc
- data/hemolymph/nmr/0.5%DNJ+latex-2/1/pdata/1/procs
- data/hemolymph/nmr/0.5%DNJ+latex-2/1/pdata/1/title
- data/hemolymph/nmr/0.5%DNJ+latex-2/1/pulseprogram
- data/hemolymph/nmr/0.5%DNJ+latex-2/1/scon2
- data/hemolymph/nmr/0.5%DNJ+latex-2/1/shimvalues
- data/hemolymph/nmr/0.5%DNJ+latex-2/1/uxnmr.par
- data/hemolymph/nmr/0.5%DNJ+latex-3/
- data/hemolymph/nmr/0.5%DNJ+latex-3/1/
- data/hemolymph/nmr/0.5%DNJ+latex-3/1/acqu
- data/hemolymph/nmr/0.5%DNJ+latex-3/1/acqus
- data/hemolymph/nmr/0.5%DNJ+latex-3/1/audita.txt
- data/hemolymph/nmr/0.5%DNJ+latex-3/1/fid
- data/hemolymph/nmr/0.5%DNJ+latex-3/1/pdata/
- data/hemolymph/nmr/0.5%DNJ+latex-3/1/pdata/1/
- data/hemolymph/nmr/0.5%DNJ+latex-3/1/pdata/1/1i
- data/hemolymph/nmr/0.5%DNJ+latex-3/1/pdata/1/1r
- data/hemolymph/nmr/0.5%DNJ+latex-3/1/pdata/1/assocs
- data/hemolymph/nmr/0.5%DNJ+latex-3/1/pdata/1/auditp.txt
- data/hemolymph/nmr/0.5%DNJ+latex-3/1/pdata/1/outd
- data/hemolymph/nmr/0.5%DNJ+latex-3/1/pdata/1/proc
- data/hemolymph/nmr/0.5%DNJ+latex-3/1/pdata/1/procs
- data/hemolymph/nmr/0.5%DNJ+latex-3/1/pdata/1/title
- data/hemolymph/nmr/0.5%DNJ+latex-3/1/pulseprogram
- data/hemolymph/nmr/0.5%DNJ+latex-3/1/scon2
- data/hemolymph/nmr/0.5%DNJ+latex-3/1/shimvalues
- data/hemolymph/nmr/0.5%DNJ+latex-3/1/uxnmr.par
- data/hemolymph/nmr/0.5%DNJ+latex-4/
- data/hemolymph/nmr/0.5%DNJ+latex-4/1/
- data/hemolymph/nmr/0.5%DNJ+latex-4/1/acqu
- data/hemolymph/nmr/0.5%DNJ+latex-4/1/acqus
- data/hemolymph/nmr/0.5%DNJ+latex-4/1/audita.txt
- data/hemolymph/nmr/0.5%DNJ+latex-4/1/fid
- data/hemolymph/nmr/0.5%DNJ+latex-4/1/pdata/
- data/hemolymph/nmr/0.5%DNJ+latex-4/1/pdata/1/
- data/hemolymph/nmr/0.5%DNJ+latex-4/1/pdata/1/1i
- data/hemolymph/nmr/0.5%DNJ+latex-4/1/pdata/1/1r
- data/hemolymph/nmr/0.5%DNJ+latex-4/1/pdata/1/assocs
- data/hemolymph/nmr/0.5%DNJ+latex-4/1/pdata/1/auditp.txt
- data/hemolymph/nmr/0.5%DNJ+latex-4/1/pdata/1/outd
- data/hemolymph/nmr/0.5%DNJ+latex-4/1/pdata/1/proc
- data/hemolymph/nmr/0.5%DNJ+latex-4/1/pdata/1/procs
- data/hemolymph/nmr/0.5%DNJ+latex-4/1/pdata/1/title
- data/hemolymph/nmr/0.5%DNJ+latex-4/1/pulseprogram
- data/hemolymph/nmr/0.5%DNJ+latex-4/1/scon2
- data/hemolymph/nmr/0.5%DNJ+latex-4/1/shimvalues
- data/hemolymph/nmr/0.5%DNJ+latex-4/1/uxnmr.par
- data/hemolymph/nmr/0.5%DNJ+latex-5/
- data/hemolymph/nmr/0.5%DNJ+latex-5/1/
- data/hemolymph/nmr/0.5%DNJ+latex-5/1/acqu
- data/hemolymph/nmr/0.5%DNJ+latex-5/1/acqus
- data/hemolymph/nmr/0.5%DNJ+latex-5/1/audita.txt
- data/hemolymph/nmr/0.5%DNJ+latex-5/1/fid
- data/hemolymph/nmr/0.5%DNJ+latex-5/1/pdata/
- data/hemolymph/nmr/0.5%DNJ+latex-5/1/pdata/1/
- data/hemolymph/nmr/0.5%DNJ+latex-5/1/pdata/1/1i
- data/hemolymph/nmr/0.5%DNJ+latex-5/1/pdata/1/1r
- data/hemolymph/nmr/0.5%DNJ+latex-5/1/pdata/1/assocs
- data/hemolymph/nmr/0.5%DNJ+latex-5/1/pdata/1/auditp.txt
- data/hemolymph/nmr/0.5%DNJ+latex-5/1/pdata/1/outd
- data/hemolymph/nmr/0.5%DNJ+latex-5/1/pdata/1/proc
- data/hemolymph/nmr/0.5%DNJ+latex-5/1/pdata/1/procs
- data/hemolymph/nmr/0.5%DNJ+latex-5/1/pdata/1/title
- data/hemolymph/nmr/0.5%DNJ+latex-5/1/pulseprogram
[truncated: 406 more entries]
