# Supplementary material for: A 1H-NMR Based Study on Hemolymph Metabolomics in Eri Silkworm after Oral Administration of 1-Deoxynojirimycin
Source: PLoS One. 2015 Jul 6;10(7):e0131696. doi: 10.1371/journal.pone.0131696 (PMC4492494; doi:10.1371/journal.pone.0131696)
Supplement: S1 File — (ZIP) [file pone.0131696.s004.zip › data/hemolymph/nmr/0.25%DNJ-10/1/pdata/1/auditp.txt]

##TITLE= Audit trail, TOPSPIN		Version 2.1
##JCAMPDX= 5.01
##ORIGIN= Bruker BioSpin GmbH
##OWNER= nmr group
$$ D:\dengmingjie/data/hemolymph/nmr/0.25%DNJ-10/1/pdata/1/auditp.txt
##AUDIT TRAIL=  $$ (NUMBER, WHEN, WHO, WHERE, PROCESS, VERSION, WHAT)
(   1,<2014-07-30 16:27:04.183 +0800>,<nmr>,<EP-ZH090108>,<go>,<TOPSPIN 2.1>,
      <created by zg
	started at 2014-07-30 15:57:31.261 +0800,
	POWCHK enabled, PULCHK disabled,
       configuration hash MD5:
       76 55 3D E9 74 4E 35 71 3A 49 CA 06 56 13 D3 66
       data hash MD5: 64K
       96 2D 86 F0 B7 E7 8B F2 4D DE 9C 9B 56 01 7A 43>)
(   2,<2014-07-31 09:01:09.402 +0800>,<nmr group>,<EP-ZH090108>,<proc1d>,<TOPSPIN 2.1>,
      <Start of raw data processing
       efp LB = 0.3 FT_mod = 6 PKNL = 1 PHC0 = 95.49176 PHC1 = -4.819321 SI = 64K 
       data hash MD5: 64K
       14 95 75 3B 77 19 04 3E F5 2B 6D 87 B6 10 0C E7>)
(   3,<2014-07-31 09:01:10.167 +0800>,<nmr group>,<EP-ZH090108>,<proc1d>,<TOPSPIN 2.1>,
      <apk 
       data hash MD5: 64K
       38 C5 C8 61 81 35 A6 D2 7A 57 98 7D 11 DF E5 BC>)
##END=

$$ hash MD5
$$ 9A 17 68 1D 24 C5 72 37 B7 E1 D5 1E 07 5A 4F 07
