# Supplementary material for: A 1H-NMR Based Study on Hemolymph Metabolomics in Eri Silkworm after Oral Administration of 1-Deoxynojirimycin
Source: PLoS One. 2015 Jul 6;10(7):e0131696. doi: 10.1371/journal.pone.0131696 (PMC4492494; doi:10.1371/journal.pone.0131696)
Supplement: S1 File — (ZIP) [file pone.0131696.s004.zip › data/hemolymph/nmr/0.25%DNJ-1/1/format.ased]

EDIT_PAR COMMAND FILE

DI_MODE         LONG
ED_ENTRY        ACQU
ORDER           FILE


HEADER		"F2 - Acquisition Parameters"
NAME		PULPROG
END
NAME		TD
END
NAME		NS
END
NAME		DS
END
T_NAME		SWH
		TYPE	R32
		CLASS	ACQU
		SUBRANGE 0.0 1e38
		REL	"SWH=SW*SFO1"
		INV_REL "SW=SWH/SFO1"
		UNIT	"Hz"
		FORMAT	"%14.2f Hz"
		TEXT	"sweep width in Hz"
END
T_NAME          AQ
		TYPE	R32
		CLASS	ACQU
		SUBRANGE 0.0 1e38
		REL	"AQ=aqcalc(SW,SFO1,TD,DIGTYP)"
		INV_REL	"TD=tdcalc(SW,SFO1,1.0e6*AQ,DIGTYP)"
		UNIT	"sec"
		FORMAT	"%14.7f sec"
                TEXT	"acquisition time"
END
NAME		RG
END
T_NAME          DW
		TYPE	R32
		CLASS	ACQU
		SUBRANGE 0.0 1e38
		REL	"DW=1/(2*SW*SFO1)"
		INV_REL	"SW=1000000/(2*(0.005+DW)*SFO1)"
		UNIT	"usec"
		FORMAT	"%14.3f usec"
		TEXT	"dwell time "
END
NAME		DE
		FORMAT	"%14.2f usec"
END
T_NAME		D1
		TYPE	R32
		CLASS	ACQU
		SUBRANGE 0.0 1e38
		REL	"D1=D[1]"
		INV_REL	"D[1]=D1"
		UNIT	"sec"
		FORMAT	"%14.8f sec"
TEXT		"relaxation delay; 1-5 * T1"
END
T_NAME		D11
		TYPE	R32
		CLASS	ACQU
		SUBRANGE 0.0 1e38
		REL	"D11=D[11]"
		INV_REL	"D[11]=D11"
		UNIT	"sec"
		FORMAT	"%14.8f sec"
TEXT		"delay for disk I/O                             [30 msec]"
END
T_NAME		d12
		TYPE	R32
		SUBRANGE 0.0 1e8
		CLASS	ACQU
		REL	"d12=20u"
		INV_REL	"D[0]=d12"
		UNIT	"sec"
		TEXT	"d12=20u"
		FORMAT	"%14.8f sec"
		NONEDIT
END
T_NAME		D20
		TYPE	R32
		CLASS	ACQU
		SUBRANGE 0.0 1e38
		REL	"D20=D[20]"
		INV_REL	"D[20]=D20"
		UNIT	"sec"
		FORMAT	"%14.8f sec"
TEXT		"fixed echo time to allow elimination of J-mod. effects "
END
T_NAME		DELTA1
		TYPE	R32
		SUBRANGE 0.0 1e8
		CLASS	ACQU
		REL	"DELTA1=d20-p1*2/3.1416"
		INV_REL	"D[0]=DELTA1"
		UNIT	"sec"
		TEXT	"DELTA1=d20-p1*2/3.1416"
		FORMAT	"%14.8f sec"
		NONEDIT
END
T_NAME		DELTA2
		TYPE	R32
		SUBRANGE 0.0 1e8
		CLASS	ACQU
		REL	"DELTA2=d20-de"
		INV_REL	"D[0]=DELTA2"
		UNIT	"sec"
		TEXT	"DELTA2=d20-de"
		FORMAT	"%14.8f sec"
		NONEDIT
END
T_NAME		L4
		TYPE	R32
		CLASS	ACQU
		SUBRANGE 0.0 1e38
		REL	"L4=L[4]"
		INV_REL	"L[4]=L4"
		FORMAT	"%14.0f"
TEXT		"loop for T2 filter                              [4 - 20] "
END
NAME		TD0
END
HEADER		"======== CHANNEL f1 ========"
NAME		NUC1
		NONEDIT
		TEXT	"nucleus for channel 1"
END
T_NAME		P1
		TYPE	R32
		CLASS	ACQU
		SUBRANGE 0.0 1.0e10
		REL	"P1=P[1]"
		INV_REL	"P[1]=P1"
		UNIT	"usec"
		FORMAT	"%14.2f usec"
TEXT		"f1 channel -  90 degree high power pulse"
END
T_NAME		p2
		TYPE	R32
		SUBRANGE -1e38 1e38
		CLASS	ACQU
		REL	"p2=p1*2"
		INV_REL	"D[0]=p2"
		UNIT	"usec"
		TEXT	"p2=p1*2"
		FORMAT	"%14.2f usec"
		NONEDIT
END
T_NAME		PL1
		TYPE	R32
		CLASS	ACQU
		SUBRANGE -6.0 1e38
		REL	"PL1=PL[1]"
		INV_REL	"PL[1]=PL1"
		UNIT	"dB"
		FORMAT	"%14.2f dB"
TEXT		"f1 channel - power level for pulse (default)"
END
T_NAME		PL9
		TYPE	R32
		CLASS	ACQU
		SUBRANGE -6.0 1e38
		REL	"PL9=PL[9]"
		INV_REL	"PL[9]=PL9"
		UNIT	"dB"
		FORMAT	"%14.2f dB"
TEXT		"f1 channel - power level for presaturation"
END
T_NAME		PL1W
		TYPE	R32
		CLASS	ACQU
		SUBRANGE -6.0 1e38
		REL	"PL1W=80*pow(10.0,(-6-PL[1])/10.0)"
		INV_REL	"PL[1]=-6-4.3425*log(PL1W/80)"
		UNIT	"no"
		FORMAT	"%14.8f W"
TEXT		"f1 channel - power level for pulse (default)"
END
T_NAME		PL9W
		TYPE	R32
		CLASS	ACQU
		SUBRANGE -6.0 1e38
		REL	"PL9W=80*pow(10.0,(-6-PL[9])/10.0)"
		INV_REL	"PL[9]=-6-4.3425*log(PL9W/80)"
		UNIT	"no"
		FORMAT	"%14.8f W"
TEXT		"f1 channel - power level for presaturation"
END
NAME		SFO1
		FORMAT	"%14.7f MHz"
		TEXT	"frequency of observe channel"
END
