# Supplementary material for: A 1H-NMR Based Study on Hemolymph Metabolomics in Eri Silkworm after Oral Administration of 1-Deoxynojirimycin
Source: PLoS One. 2015 Jul 6;10(7):e0131696. doi: 10.1371/journal.pone.0131696 (PMC4492494; doi:10.1371/journal.pone.0131696)
Supplement: S1 File — (ZIP) [file pone.0131696.s004.zip › data/hemolymph/nmr/0.25%DNJ-2/1/pdata/1/auditp.txt]

##TITLE= Audit trail, TOPSPIN		Version 2.1
##JCAMPDX= 5.01
##ORIGIN= Bruker BioSpin GmbH
##OWNER= nmr
$$ D:\dengmingjie/data/hemolymph/nmr/0.25%DNJ-2/1/pdata/1/auditp.txt
##AUDIT TRAIL=  $$ (NUMBER, WHEN, WHO, WHERE, PROCESS, VERSION, WHAT)
(   1,<2014-07-30 09:59:40.500 +0800>,<nmr>,<EP-ZH090108>,<go>,<TOPSPIN 2.1>,
      <created by zg
	started at 2014-07-30 09:30:09.625 +0800,
	POWCHK enabled, PULCHK disabled,
       configuration hash MD5:
       76 55 3D E9 74 4E 35 71 3A 49 CA 06 56 13 D3 66
       data hash MD5: 64K
       68 6F B8 F0 EE 5F FB 59 AB 00 FD 02 6D EB 9E BA>)
(   2,<2014-07-30 10:26:24.765 +0800>,<nmr>,<EP-ZH090108>,<proc1d>,<TOPSPIN 2.1>,
      <Start of raw data processing
       efp LB = 0.3 FT_mod = 6 PKNL = 1 PHC0 = 93.62003 PHC1 = -4.363738 SI = 64K 
       data hash MD5: 64K
       EB 0D 4B 78 2F 29 05 1D BA 7F E2 55 89 7A A8 DB>)
(   3,<2014-07-30 10:26:25.375 +0800>,<nmr>,<EP-ZH090108>,<proc1d>,<TOPSPIN 2.1>,
      <apk 
       data hash MD5: 64K
       B5 8D ED D5 B4 1F 11 81 10 49 83 DB CF 3D 3B 0B>)
##END=

$$ hash MD5
$$ 55 9B CF 48 D1 04 41 01 D8 31 F1 CA C7 D4 07 34
