# Supplementary material for: A 1H-NMR Based Study on Hemolymph Metabolomics in Eri Silkworm after Oral Administration of 1-Deoxynojirimycin
Source: PLoS One. 2015 Jul 6;10(7):e0131696. doi: 10.1371/journal.pone.0131696 (PMC4492494; doi:10.1371/journal.pone.0131696)
Supplement: S1 File — (ZIP) [file pone.0131696.s004.zip › data/hemolymph/nmr/0.25%DNJ-2/1/scon2]

##TITLE= Parameter file, TOPSPIN		Version 2.1
##JCAMPDX= 5.0
##DATATYPE= Parameter Values
##NPOINTS= 1	$$ modification sequence number
##ORIGIN= Bruker BioSpin GmbH
##OWNER= nmr
$$ 2014-07-30 09:30:09.453 +0800  nmr@EP-ZH090108
$$ D:\dengmingjie/data/hemolymph/nmr/0.25%DNJ-2/1/scon2
$$ process C:\Bruker\TOPSPIN2.1pl4\prog\mod\go.exe
##$BLKTR= (0..15)
3 3 3 3 3 3 3 3 3 3 3 3 3 3 3 3
##$DE1= 4.5
##$DEADC= 0.5
##$DEPA= 4.5
##$DERX= 1.5
##$FILCOR= 0
##END=
