# Supplementary material for: A 1H-NMR Based Study on Hemolymph Metabolomics in Eri Silkworm after Oral Administration of 1-Deoxynojirimycin
Source: PLoS One. 2015 Jul 6;10(7):e0131696. doi: 10.1371/journal.pone.0131696 (PMC4492494; doi:10.1371/journal.pone.0131696)
Supplement: S1 File — (ZIP) [file pone.0131696.s004.zip › data/hemolymph/nmr/0.25%DNJ-3/1/shimvalues]

# Wed Jul 30 11:03:15 2014
#$$PROBEID=2
#$$PROBEINFO=5 mm PATXI 1H/D-13C/15N XYZ-GRD Z856201/0013
#$$PICSINFO=Z856201_0013_02.par
#
# Active Shim Gradients
#
Z           		3577            
Z2          		6356            
Z3          		-2191           
Z4          		-4508           
Z5          		-449            
Z6          		-7647           
X           		4016            
XZ          		-2644           
XZ2         		7250            
XZ3         		-2632           
XZ4         		-672            
XZ5         		-30004          
Y           		-11420          
YZ          		-407            
YZ2         		-6180           
YZ3         		2251            
YZ4         		5653            
YZ5         		27234           
XY          		9935            
XYZ         		-1010           
XYZ2        		-2626           
XYZ3        		-284            
XYZ4        		13997           
XYZ5        		0               
(X2-Y2)     		903             
(X2-Y2)Z    		4041            
(X2-Y2)Z2   		-3610           
(X2-Y2)Z3   		-5535           
(X2-Y2)Z4   		7866            
(X2-Y2)Z5   		51564           
X3          		-6200           
X3Z         		-918            
Y3          		-9610           
Y3Z         		-197            
#
# Lock Parameter
#
LOCKPHASE		57.000  
LOCKPOWER		-18.000 
LOCKGAIN		114.875 
LOCKDC		-48.400 
LOCKSHIFT		4.700   
FIELD		4247.536
LOOPGAIN		-5.000  
LOOPTIME		0.350   
LOOPFILTER		100.000 
#
IEEE64_VERSION_CODE 1
#
# Shim currents 
#
SHIM_SETTING [1 ]  1735.01569360   
SHIM_SETTING [2 ]  6356.02259402   
SHIM_SETTING [3 ]  -2190.59650030  
SHIM_SETTING [4 ]  0.00000000      
SHIM_SETTING [5 ]  -4508.38649097  
SHIM_SETTING [6 ]  -449.45306774   
SHIM_SETTING [7 ]  -7647.12400000  
SHIM_SETTING [8 ]  0.00000000      
SHIM_SETTING [9 ]  0.00000000      
SHIM_SETTING [10]  -5281.42300000  
SHIM_SETTING [11]  -7117.85800000  
SHIM_SETTING [12]  -9412.67300000  
SHIM_SETTING [13]  -9807.36900000  
SHIM_SETTING [14]  0.00000000      
SHIM_SETTING [15]  -4970.00563761  
SHIM_SETTING [16]  25905.77036239  
SHIM_SETTING [17]  -5330.08338580  
SHIM_SETTING [18]  5342.07638580   
SHIM_SETTING [19]  -33152.74541004 
SHIM_SETTING [20]  31512.38090945  
SHIM_SETTING [21]  15774.64900000  
SHIM_SETTING [22]  -14524.63200000 
SHIM_SETTING [23]  19290.88700000  
SHIM_SETTING [24]  -27930.11700000 
SHIM_SETTING [25]  53888.08500000  
SHIM_SETTING [26]  -39976.29100000 
SHIM_SETTING [27]  0.00000000      
SHIM_SETTING [28]  -1974.01433486  
SHIM_SETTING [29]  14137.34400000  
SHIM_SETTING [30]  15156.08300000  
SHIM_SETTING [31]  -9444.78382393  
SHIM_SETTING [32]  -24137.15133486 
SHIM_SETTING [33]  9078.88000000   
SHIM_SETTING [34]  11517.90700000  
SHIM_SETTING [35]  -2671.69400000  
SHIM_SETTING [36]  -1606.50500000  
SHIM_SETTING [37]  -27927.30172264 
SHIM_SETTING [38]  29578.12646205  
SHIM_SETTING [39]  -16720.04917607 
SHIM_SETTING [40]  0.00000000      
