# Supplementary material for: A 1H-NMR Based Study on Hemolymph Metabolomics in Eri Silkworm after Oral Administration of 1-Deoxynojirimycin
Source: PLoS One. 2015 Jul 6;10(7):e0131696. doi: 10.1371/journal.pone.0131696 (PMC4492494; doi:10.1371/journal.pone.0131696)
Supplement: S1 File — (ZIP) [file pone.0131696.s004.zip › data/hemolymph/nmr/0.25%DNJ-4/1/pdata/1/auditp.txt]

##TITLE= Audit trail, TOPSPIN		Version 2.1
##JCAMPDX= 5.01
##ORIGIN= Bruker BioSpin GmbH
##OWNER= nmr
$$ D:\dengmingjie/data/hemolymph/nmr/0.25%DNJ-4/1/pdata/1/auditp.txt
##AUDIT TRAIL=  $$ (NUMBER, WHEN, WHO, WHERE, PROCESS, VERSION, WHAT)
(   1,<2014-07-30 11:37:43.683 +0800>,<nmr>,<EP-ZH090108>,<go>,<TOPSPIN 2.1>,
      <created by zg
	started at 2014-07-30 11:08:13.058 +0800,
	POWCHK enabled, PULCHK disabled,
       configuration hash MD5:
       76 55 3D E9 74 4E 35 71 3A 49 CA 06 56 13 D3 66
       data hash MD5: 64K
       2C 98 B3 D4 A1 A3 0D 0E 5C C4 8A 46 BE 94 C6 C1>)
(   2,<2014-07-30 11:42:47.683 +0800>,<nmr>,<EP-ZH090108>,<proc1d>,<TOPSPIN 2.1>,
      <Start of raw data processing
       efp LB = 0.3 FT_mod = 6 PKNL = 1 PHC0 = 90.95792 PHC1 = -0.3642321 SI = 64K 
       data hash MD5: 64K
       47 24 7F A3 DA 3A F1 17 0C B3 7C 48 BF 5D 4B DD>)
(   3,<2014-07-30 11:42:48.355 +0800>,<nmr>,<EP-ZH090108>,<proc1d>,<TOPSPIN 2.1>,
      <apk 
       data hash MD5: 64K
       B3 59 B2 EB 28 45 82 DF F5 12 26 7E DD 54 BB 86>)
##END=

$$ hash MD5
$$ 96 D9 8D 64 E9 AA 9C 8A 6E C6 21 14 E6 C0 4E 3F
