# Supplementary material for: A 1H-NMR Based Study on Hemolymph Metabolomics in Eri Silkworm after Oral Administration of 1-Deoxynojirimycin
Source: PLoS One. 2015 Jul 6;10(7):e0131696. doi: 10.1371/journal.pone.0131696 (PMC4492494; doi:10.1371/journal.pone.0131696)
Supplement: S1 File — (ZIP) [file pone.0131696.s004.zip › data/hemolymph/nmr/0.25%DNJ-5/1/pdata/1/auditp.txt]

##TITLE= Audit trail, TOPSPIN		Version 2.1
##JCAMPDX= 5.01
##ORIGIN= Bruker BioSpin GmbH
##OWNER= nmr
$$ D:\dengmingjie/data/hemolymph/nmr/0.25%DNJ-5/1/pdata/1/auditp.txt
##AUDIT TRAIL=  $$ (NUMBER, WHEN, WHO, WHERE, PROCESS, VERSION, WHAT)
(   1,<2014-07-30 12:54:49.027 +0800>,<nmr>,<EP-ZH090108>,<go>,<TOPSPIN 2.1>,
      <created by zg
	started at 2014-07-30 12:25:18.402 +0800,
	POWCHK enabled, PULCHK disabled,
       configuration hash MD5:
       76 55 3D E9 74 4E 35 71 3A 49 CA 06 56 13 D3 66
       data hash MD5: 64K
       DF FD 47 E0 31 19 33 A1 76 22 39 87 62 C9 C6 79>)
(   2,<2014-07-30 12:58:33.090 +0800>,<nmr>,<EP-ZH090108>,<proc1d>,<TOPSPIN 2.1>,
      <Start of raw data processing
       efp LB = 0.3 FT_mod = 6 PKNL = 1 PHC0 = 90.95792 PHC1 = -0.3642321 SI = 64K 
       data hash MD5: 64K
       6D D2 9B D5 A2 F3 79 4F ED 9F 74 67 06 CE 7B 11>)
(   3,<2014-07-30 12:58:33.730 +0800>,<nmr>,<EP-ZH090108>,<proc1d>,<TOPSPIN 2.1>,
      <apk 
       data hash MD5: 64K
       7C C9 8E CB 59 DB E0 94 3E 68 34 E7 AF 76 56 1D>)
##END=

$$ hash MD5
$$ 3C 75 A3 1B 4D BD 94 C6 78 3C 3E 32 33 E6 01 26
