# Supplementary material for: A 1H-NMR Based Study on Hemolymph Metabolomics in Eri Silkworm after Oral Administration of 1-Deoxynojirimycin
Source: PLoS One. 2015 Jul 6;10(7):e0131696. doi: 10.1371/journal.pone.0131696 (PMC4492494; doi:10.1371/journal.pone.0131696)
Supplement: S1 File — (ZIP) [file pone.0131696.s004.zip › data/hemolymph/nmr/0.25%DNJ-6/1/shimvalues]

# Wed Jul 30 13:34:52 2014
#$$PROBEID=2
#$$PROBEINFO=5 mm PATXI 1H/D-13C/15N XYZ-GRD Z856201/0013
#$$PICSINFO=Z856201_0013_02.par
#
# Active Shim Gradients
#
Z           		3494            
Z2          		6360            
Z3          		-2151           
Z4          		-5059           
Z5          		-1165           
Z6          		-7647           
X           		4034            
XZ          		-2655           
XZ2         		7250            
XZ3         		-2632           
XZ4         		-672            
XZ5         		-30004          
Y           		-11449          
YZ          		-416            
YZ2         		-6180           
YZ3         		2251            
YZ4         		5653            
YZ5         		27234           
XY          		9935            
XYZ         		-1010           
XYZ2        		-2626           
XYZ3        		-284            
XYZ4        		13997           
XYZ5        		0               
(X2-Y2)     		903             
(X2-Y2)Z    		4041            
(X2-Y2)Z2   		-3610           
(X2-Y2)Z3   		-5535           
(X2-Y2)Z4   		7866            
(X2-Y2)Z5   		51564           
X3          		-6200           
X3Z         		-918            
Y3          		-9610           
Y3Z         		-197            
#
# Lock Parameter
#
LOCKPHASE		59.000  
LOCKPOWER		-18.000 
LOCKGAIN		118.336 
LOCKDC		-48.400 
LOCKSHIFT		4.700   
FIELD		4247.707
LOOPGAIN		-5.000  
LOOPTIME		0.350   
LOOPFILTER		100.000 
#
IEEE64_VERSION_CODE 1
#
# Shim currents 
#
SHIM_SETTING [1 ]  1694.53208999   
SHIM_SETTING [2 ]  6360.23200515   
SHIM_SETTING [3 ]  -2151.06076967  
SHIM_SETTING [4 ]  0.00000000      
SHIM_SETTING [5 ]  -5059.47863964  
SHIM_SETTING [6 ]  -1165.32490959  
SHIM_SETTING [7 ]  -7647.12400000  
SHIM_SETTING [8 ]  0.00000000      
SHIM_SETTING [9 ]  0.00000000      
SHIM_SETTING [10]  -5281.42300000  
SHIM_SETTING [11]  -7117.85800000  
SHIM_SETTING [12]  -9412.67300000  
SHIM_SETTING [13]  -9807.36900000  
SHIM_SETTING [14]  0.00000000      
SHIM_SETTING [15]  -4964.75023394  
SHIM_SETTING [16]  25933.02576606  
SHIM_SETTING [17]  -5317.35222101  
SHIM_SETTING [18]  5365.34522101   
SHIM_SETTING [19]  -33146.17499969 
SHIM_SETTING [20]  31522.84835674  
SHIM_SETTING [21]  15774.64900000  
SHIM_SETTING [22]  -14524.63200000 
SHIM_SETTING [23]  19290.88700000  
SHIM_SETTING [24]  -27930.11700000 
SHIM_SETTING [25]  53888.08500000  
SHIM_SETTING [26]  -39976.29100000 
SHIM_SETTING [27]  0.00000000      
SHIM_SETTING [28]  -2009.20359633  
SHIM_SETTING [29]  14137.34400000  
SHIM_SETTING [30]  15156.08300000  
SHIM_SETTING [31]  -9478.09468910  
SHIM_SETTING [32]  -24154.34059633 
SHIM_SETTING [33]  9078.88000000   
SHIM_SETTING [34]  11517.90700000  
SHIM_SETTING [35]  -2671.69400000  
SHIM_SETTING [36]  -1606.50500000  
SHIM_SETTING [37]  -27939.43242114 
SHIM_SETTING [38]  29562.80727878  
SHIM_SETTING [39]  -16744.73831090 
SHIM_SETTING [40]  0.00000000      
