# Supplementary material for: A 1H-NMR Based Study on Hemolymph Metabolomics in Eri Silkworm after Oral Administration of 1-Deoxynojirimycin
Source: PLoS One. 2015 Jul 6;10(7):e0131696. doi: 10.1371/journal.pone.0131696 (PMC4492494; doi:10.1371/journal.pone.0131696)
Supplement: S1 File — (ZIP) [file pone.0131696.s004.zip › data/hemolymph/nmr/0.25%DNJ-7/1/audita.txt]

##TITLE= Audit trail, TOPSPIN		Version 2.1
##JCAMPDX= 5.01
##ORIGIN= Bruker BioSpin GmbH
##OWNER= nmr
$$ D:\dengmingjie/data/hemolymph/nmr/0.25%DNJ-7/1/audita.txt
##AUDIT TRAIL=  $$ (NUMBER, WHEN, WHO, WHERE, PROCESS, VERSION, WHAT)
(   1,<2014-07-30 14:17:26.136 +0800>,<nmr>,<EP-ZH090108>,<go>,<TOPSPIN 2.1>,
      <created by zg
	started at 2014-07-30 13:47:55.808 +0800,
	POWCHK enabled, PULCHK disabled,
       configuration hash MD5:
       76 55 3D E9 74 4E 35 71 3A 49 CA 06 56 13 D3 66
       data hash MD5: 64K
       ED 34 EC 59 91 4D 5B FA 82 C4 23 60 FA E6 EB E2>)
##END=

$$ hash MD5
$$ 5E 37 73 8B 4C 5B EC FA FB BB 64 E2 5B A8 FF A5
