# Supplementary material for: A 1H-NMR Based Study on Hemolymph Metabolomics in Eri Silkworm after Oral Administration of 1-Deoxynojirimycin
Source: PLoS One. 2015 Jul 6;10(7):e0131696. doi: 10.1371/journal.pone.0131696 (PMC4492494; doi:10.1371/journal.pone.0131696)
Supplement: S1 File — (ZIP) [file pone.0131696.s004.zip › data/hemolymph/nmr/0.5%DNJ+latex-10/1/pdata/1/auditp.txt]

##TITLE= Audit trail, TOPSPIN		Version 2.1
##JCAMPDX= 5.01
##ORIGIN= Bruker BioSpin GmbH
##OWNER= nmr group
$$ D:\dengmingjie/data/hemolymph/nmr/0.5%DNJ+latex-10/1/pdata/1/auditp.txt
##AUDIT TRAIL=  $$ (NUMBER, WHEN, WHO, WHERE, PROCESS, VERSION, WHAT)
(   1,<2014-07-25 18:14:39.296 +0800>,<nmr group>,<EP-ZH090108>,<go>,<TOPSPIN 2.1>,
      <created by zg
	started at 2014-07-25 17:45:08.812 +0800,
	POWCHK enabled, PULCHK disabled,
       configuration hash MD5:
       76 55 3D E9 74 4E 35 71 3A 49 CA 06 56 13 D3 66
       data hash MD5: 64K
       F5 84 6F F1 19 6D E3 83 22 9C 81 3D 0E 7D 15 AD>)
(   2,<2014-07-25 19:23:10.515 +0800>,<nmr group>,<EP-ZH090108>,<proc1d>,<TOPSPIN 2.1>,
      <Start of raw data processing
       efp LB = 0.3 FT_mod = 6 PKNL = 1 PHC0 = 83.08826 PHC1 = 19.27111 SI = 64K 
       data hash MD5: 64K
       5E 03 87 B5 D8 85 81 39 93 4C B3 BA DE 36 FA 0F>)
(   3,<2014-07-25 19:23:11.078 +0800>,<nmr group>,<EP-ZH090108>,<proc1d>,<TOPSPIN 2.1>,
      <apk 
       data hash MD5: 64K
       5E 03 87 B5 D8 85 81 39 93 4C B3 BA DE 36 FA 0F>)
##END=

$$ hash MD5
$$ 04 89 23 8A 0B 2E AC 1D 3D B7 7A BE 26 D4 A7 D6
