# Supplementary material for: A 1H-NMR Based Study on Hemolymph Metabolomics in Eri Silkworm after Oral Administration of 1-Deoxynojirimycin
Source: PLoS One. 2015 Jul 6;10(7):e0131696. doi: 10.1371/journal.pone.0131696 (PMC4492494; doi:10.1371/journal.pone.0131696)
Supplement: S1 File — (ZIP) [file pone.0131696.s004.zip › data/hemolymph/nmr/0.5%DNJ+latex-1/1/pdata/1/auditp.txt]

##TITLE= Audit trail, TOPSPIN		Version 2.1
##JCAMPDX= 5.01
##ORIGIN= Bruker BioSpin GmbH
##OWNER= nmr group
$$ D:/dengmingjie/data/hemolymph/nmr/0.5%DNJ+latex-1/1/pdata/1/auditp.txt
##AUDIT TRAIL=  $$ (NUMBER, WHEN, WHO, WHERE, PROCESS, VERSION, WHAT)
(   1,<2014-07-25 13:25:18.234 +0800>,<nmr group>,<EP-ZH090108>,<go>,<TOPSPIN 2.1>,
      <created by zg
	started at 2014-07-25 12:55:46.984 +0800,
	POWCHK enabled, PULCHK disabled,
       configuration hash MD5:
       76 55 3D E9 74 4E 35 71 3A 49 CA 06 56 13 D3 66
       data hash MD5: 64K
       C7 D5 62 48 04 00 BE 99 D3 CF 52 CD 39 86 15 82>)
(   2,<2014-07-25 13:25:19.515 +0800>,<nmr group>,<EP-ZH090108>,<proc1d>,<TOPSPIN 2.1>,
      <Start of raw data processing
       efp LB = 0.3 FT_mod = 6 PKNL = 1 PHC0 = 92.74184 PHC1 = 0.1264629 SI = 64K 
       data hash MD5: 64K
       80 BF 54 13 B4 01 57 22 0D 91 E0 47 79 AF 38 54>)
(   3,<2014-07-25 13:25:20.078 +0800>,<nmr group>,<EP-ZH090108>,<proc1d>,<TOPSPIN 2.1>,
      <apk 
       data hash MD5: 64K
       2B D7 AF D9 9E 82 B6 69 CB 64 9C 4C 6A 8E BC A7>)
##END=

$$ hash MD5
$$ D4 44 99 7A CC 2C 5E 26 D4 2C EF 1C 15 9C 70 38
