# Supplementary material for: A 1H-NMR Based Study on Hemolymph Metabolomics in Eri Silkworm after Oral Administration of 1-Deoxynojirimycin
Source: PLoS One. 2015 Jul 6;10(7):e0131696. doi: 10.1371/journal.pone.0131696 (PMC4492494; doi:10.1371/journal.pone.0131696)
Supplement: S1 File — (ZIP) [file pone.0131696.s004.zip › data/hemolymph/nmr/0.5%DNJ+latex-1/1/pdata/1/outd]

##TITLE= Parameter file, TOPSPIN		Version 2.1
##JCAMPDX= 5.0
##DATATYPE= Parameter Values
##NPOINTS= 1	$$ modification sequence number
##ORIGIN= Bruker BioSpin GmbH
##OWNER= nmr group
$$ 2014-07-25 10:28:37.906 +0800  nmr group@EP-ZH090108
$$ D:\dengmingjie/data/hemolymph/nmr/0.5%DNJ+latex-1/1/pdata/1/outd
$$ process C:\Bruker\TOPSPIN2.1pl4\prog\mod\edparproc.exe
##$CURPLOT= <HP LaserJet P1505>
##$CURPRIN= <$HP LaserJet P1505>
##$DFORMAT= <normdp>
##$LAYOUT= <+/1D_H.xwp>
##$LFORMAT= <normlp>
##$PFORMAT= <normpl>
##$SURQMSG= 1
##END=
