# Supplementary material for: A 1H-NMR Based Study on Hemolymph Metabolomics in Eri Silkworm after Oral Administration of 1-Deoxynojirimycin
Source: PLoS One. 2015 Jul 6;10(7):e0131696. doi: 10.1371/journal.pone.0131696 (PMC4492494; doi:10.1371/journal.pone.0131696)
Supplement: S1 File — (ZIP) [file pone.0131696.s004.zip › data/hemolymph/nmr/0.5%DNJ+latex-1/1/shimvalues]

# Fri Jul 25 13:25:17 2014
#$$PROBEID=2
#$$PROBEINFO=5 mm PATXI 1H/D-13C/15N XYZ-GRD Z856201/0013
#$$PICSINFO=Z856201_0013_02.par
#
# Active Shim Gradients
#
Z           		3343            
Z2          		6106            
Z3          		-2402           
Z4          		-7186           
Z5          		-1929           
Z6          		-7647           
X           		4019            
XZ          		-2644           
XZ2         		7250            
XZ3         		-2632           
XZ4         		-672            
XZ5         		-30004          
Y           		-11403          
YZ          		-462            
YZ2         		-6180           
YZ3         		2251            
YZ4         		5653            
YZ5         		27234           
XY          		9935            
XYZ         		-1010           
XYZ2        		-2626           
XYZ3        		-284            
XYZ4        		13997           
XYZ5        		0               
(X2-Y2)     		903             
(X2-Y2)Z    		4041            
(X2-Y2)Z2   		-3610           
(X2-Y2)Z3   		-5535           
(X2-Y2)Z4   		7866            
(X2-Y2)Z5   		51564           
X3          		-6200           
X3Z         		-918            
Y3          		-9610           
Y3Z         		-197            
#
# Lock Parameter
#
LOCKPHASE		64.000  
LOCKPOWER		-18.000 
LOCKGAIN		114.908 
LOCKDC		-48.400 
LOCKSHIFT		4.700   
FIELD		4250.501
LOOPGAIN		-5.000  
LOOPTIME		0.350   
LOOPFILTER		100.000 
#
IEEE64_VERSION_CODE 1
#
# Shim currents 
#
SHIM_SETTING [1 ]  1621.48720532   
SHIM_SETTING [2 ]  6105.89696866   
SHIM_SETTING [3 ]  -2401.61078906  
SHIM_SETTING [4 ]  0.00000000      
SHIM_SETTING [5 ]  -7185.76548839  
SHIM_SETTING [6 ]  -1928.56202399  
SHIM_SETTING [7 ]  -7647.12400000  
SHIM_SETTING [8 ]  0.00000000      
SHIM_SETTING [9 ]  0.00000000      
SHIM_SETTING [10]  -5281.42300000  
SHIM_SETTING [11]  -7117.85800000  
SHIM_SETTING [12]  -9412.67300000  
SHIM_SETTING [13]  -9807.36900000  
SHIM_SETTING [14]  0.00000000      
SHIM_SETTING [15]  -4967.29640367  
SHIM_SETTING [16]  25908.47959633  
SHIM_SETTING [17]  -5327.08338580  
SHIM_SETTING [18]  5345.07638580   
SHIM_SETTING [19]  -33151.32558857 
SHIM_SETTING [20]  31513.80073092  
SHIM_SETTING [21]  15774.64900000  
SHIM_SETTING [22]  -14524.63200000 
SHIM_SETTING [23]  19290.88700000  
SHIM_SETTING [24]  -27930.11700000 
SHIM_SETTING [25]  53888.08500000  
SHIM_SETTING [26]  -39976.29100000 
SHIM_SETTING [27]  0.00000000      
SHIM_SETTING [28]  -2013.66200918  
SHIM_SETTING [29]  14137.34400000  
SHIM_SETTING [30]  15156.08300000  
SHIM_SETTING [31]  -9454.12800000  
SHIM_SETTING [32]  -24066.79900918 
SHIM_SETTING [33]  9078.88000000   
SHIM_SETTING [34]  11517.90700000  
SHIM_SETTING [35]  -2671.69400000  
SHIM_SETTING [36]  -1606.50500000  
SHIM_SETTING [37]  -27909.51347530 
SHIM_SETTING [38]  29576.42952470  
SHIM_SETTING [39]  -16676.70500000 
SHIM_SETTING [40]  0.00000000      
