# Supplementary material for: A 1H-NMR Based Study on Hemolymph Metabolomics in Eri Silkworm after Oral Administration of 1-Deoxynojirimycin
Source: PLoS One. 2015 Jul 6;10(7):e0131696. doi: 10.1371/journal.pone.0131696 (PMC4492494; doi:10.1371/journal.pone.0131696)
Supplement: S1 File — (ZIP) [file pone.0131696.s004.zip › data/hemolymph/nmr/0.5%DNJ+latex-2/1/pdata/1/assocs]

##TITLE= Parameter file, TOPSPIN		Version 2.1
##JCAMPDX= 5.0
##DATATYPE= Parameter Values
##NPOINTS= 4	$$ modification sequence number
##ORIGIN= Bruker BioSpin GmbH
##OWNER= nmr group
$$ 2014-07-25 12:37:25.296 +0800  nmr group@EP-ZH090108
$$ D:/dengmingjie/data/hemolymph/nmr/0.5%DNJ+latex-2/1/pdata/1/assocs
$$ process C:\Bruker\TOPSPIN2.1pl4\prog\mod\dataserver.exe
##$MULTDISP= <D:\dengmingjie\data\hemolymph\nmr\0.5%DNJ+latex-3\1\pdata\1|D:\dengmingjie\data\hemolymph\nmr\H2O-2\8\pdata\1|D:\dengmingjie\data\hemolymph\nmr\H2O-3\8\pdata\1|D:\dengmingjie\data\hemolymph\nmr\H2O-4\8\pdata\1|D:\dengmingjie\data\hemolymph\nmr\H2O-6\8\pdata\1|D:\dengmingjie\data\hemolymph\nmr\H2O-7\8\pdata\1|D:\dengmingjie\data\hemolymph\nmr\H2O-8\8\pdata\1|D:\dengmingjie\data\hemolymph\nmr\H2O-9\8\pdata\1>
##END=
