# Supplementary material for: A 1H-NMR Based Study on Hemolymph Metabolomics in Eri Silkworm after Oral Administration of 1-Deoxynojirimycin
Source: PLoS One. 2015 Jul 6;10(7):e0131696. doi: 10.1371/journal.pone.0131696 (PMC4492494; doi:10.1371/journal.pone.0131696)
Supplement: S1 File — (ZIP) [file pone.0131696.s004.zip › data/hemolymph/nmr/0.5%DNJ+latex-2/1/pdata/1/auditp.txt]

##TITLE= Audit trail, TOPSPIN		Version 2.1
##JCAMPDX= 5.01
##ORIGIN= Bruker BioSpin GmbH
##OWNER= nmr group
$$ D:\dengmingjie/data/hemolymph/nmr/0.5%DNJ+latex-2/1/pdata/1/auditp.txt
##AUDIT TRAIL=  $$ (NUMBER, WHEN, WHO, WHERE, PROCESS, VERSION, WHAT)
(   1,<2014-07-25 11:15:34.281 +0800>,<nmr group>,<EP-ZH090108>,<go>,<TOPSPIN 2.1>,
      <created by zg
	started at 2014-07-25 10:46:03.671 +0800,
	POWCHK enabled, PULCHK disabled,
       configuration hash MD5:
       76 55 3D E9 74 4E 35 71 3A 49 CA 06 56 13 D3 66
       data hash MD5: 64K
       08 E8 F3 A6 D0 9B 09 F3 08 C8 33 DD 0A F5 8B CE>)
(   2,<2014-07-25 11:15:35.593 +0800>,<nmr group>,<EP-ZH090108>,<proc1d>,<TOPSPIN 2.1>,
      <Start of raw data processing
       efp LB = 0.3 FT_mod = 6 PKNL = 1 PHC0 = 78.37483 PHC1 = 21.62785 SI = 64K 
       data hash MD5: 64K
       E7 7E 58 74 1C 77 A0 A5 7C 34 91 C2 48 5B D1 C3>)
(   3,<2014-07-25 11:15:36.125 +0800>,<nmr group>,<EP-ZH090108>,<proc1d>,<TOPSPIN 2.1>,
      <apk 
       data hash MD5: 64K
       50 92 2A C4 F9 E0 83 7C 0E 9E 89 A1 02 86 DC 2D>)
##END=

$$ hash MD5
$$ 3C BE 9A 94 D7 3B 82 3A 7B DA 52 C2 2E A3 43 70
