# Supplementary material for: A 1H-NMR Based Study on Hemolymph Metabolomics in Eri Silkworm after Oral Administration of 1-Deoxynojirimycin
Source: PLoS One. 2015 Jul 6;10(7):e0131696. doi: 10.1371/journal.pone.0131696 (PMC4492494; doi:10.1371/journal.pone.0131696)
Supplement: S1 File — (ZIP) [file pone.0131696.s004.zip › data/hemolymph/nmr/0.5%DNJ+latex-2/1/shimvalues]

# Fri Jul 25 10:47:54 2014
#$$PROBEID=2
#$$PROBEINFO=5 mm PATXI 1H/D-13C/15N XYZ-GRD Z856201/0013
#$$PICSINFO=Z856201_0013_02.par
#
# Active Shim Gradients
#
Z           		3656            
Z2          		6389            
Z3          		-2167           
Z4          		-4683           
Z5          		-729            
Z6          		-7647           
X           		3927            
XZ          		-2612           
XZ2         		7741            
XZ3         		-1905           
XZ4         		-2070           
XZ5         		-48372          
Y           		-11407          
YZ          		-396            
YZ2         		-6096           
YZ3         		4297            
YZ4         		6181            
YZ5         		-860            
XY          		10473           
XYZ         		-920            
XYZ2        		-4291           
XYZ3        		-485            
XYZ4        		21935           
XYZ5        		0               
(X2-Y2)     		155             
(X2-Y2)Z    		3578            
(X2-Y2)Z2   		405             
(X2-Y2)Z3   		-3752           
(X2-Y2)Z4   		-7344           
(X2-Y2)Z5   		51564           
X3          		-7038           
X3Z         		-918            
Y3          		-7613           
Y3Z         		-197            
#
# Lock Parameter
#
LOCKPHASE		59.000  
LOCKPOWER		-18.000 
LOCKGAIN		116.397 
LOCKDC		-48.400 
LOCKSHIFT		4.700   
FIELD		4247.651
LOOPGAIN		-5.000  
LOOPTIME		0.350   
LOOPFILTER		100.000 
#
IEEE64_VERSION_CODE 1
#
# Shim currents 
#
SHIM_SETTING [1 ]  1773.14079849   
SHIM_SETTING [2 ]  6389.10839840   
SHIM_SETTING [3 ]  -2166.84971919  
SHIM_SETTING [4 ]  0.00000000      
SHIM_SETTING [5 ]  -4683.46508138  
SHIM_SETTING [6 ]  -728.54877268   
SHIM_SETTING [7 ]  -7647.12400000  
SHIM_SETTING [8 ]  0.00000000      
SHIM_SETTING [9 ]  0.00000000      
SHIM_SETTING [10]  -6119.68800000  
SHIM_SETTING [11]  -7956.12300000  
SHIM_SETTING [12]  -7415.63500000  
SHIM_SETTING [13]  -7810.33100000  
SHIM_SETTING [14]  0.00000000      
SHIM_SETTING [15]  -11095.74816972 
SHIM_SETTING [16]  31152.85783028  
SHIM_SETTING [17]  -9152.91873404  
SHIM_SETTING [18]  11149.62973404  
SHIM_SETTING [19]  -52268.91634327 
SHIM_SETTING [20]  48092.81812856  
SHIM_SETTING [21]  13099.56700000  
SHIM_SETTING [22]  -18907.70700000 
SHIM_SETTING [23]  29358.50400000  
SHIM_SETTING [24]  -14954.35300000 
SHIM_SETTING [25]  43279.78000000  
SHIM_SETTING [26]  -53944.03200000 
SHIM_SETTING [27]  0.00000000      
SHIM_SETTING [28]  -9448.37973853  
SHIM_SETTING [29]  20314.40800000  
SHIM_SETTING [30]  21696.14300000  
SHIM_SETTING [31]  -18330.53553560 
SHIM_SETTING [32]  -15829.80773853 
SHIM_SETTING [33]  11387.84000000  
SHIM_SETTING [34]  13944.85500000  
SHIM_SETTING [35]  -8661.18300000  
SHIM_SETTING [36]  -7977.69300000  
SHIM_SETTING [37]  -894.33277980   
SHIM_SETTING [38]  3319.14366156   
SHIM_SETTING [39]  -8971.91946440  
SHIM_SETTING [40]  0.00000000      
