# Supplementary material for: A 1H-NMR Based Study on Hemolymph Metabolomics in Eri Silkworm after Oral Administration of 1-Deoxynojirimycin
Source: PLoS One. 2015 Jul 6;10(7):e0131696. doi: 10.1371/journal.pone.0131696 (PMC4492494; doi:10.1371/journal.pone.0131696)
Supplement: S1 File — (ZIP) [file pone.0131696.s004.zip › data/hemolymph/nmr/0.5%DNJ+latex-3/1/acqus]

##TITLE= Parameter file, TOPSPIN		Version 2.1
##JCAMPDX= 5.0
##DATATYPE= Parameter Values
##NPOINTS= 12	$$ modification sequence number
##ORIGIN= Bruker BioSpin GmbH
##OWNER= nmr group
$$ 2014-07-25 11:51:10.203 +0800  nmr group@EP-ZH090108
$$ D:\dengmingjie/data/hemolymph/nmr/0.5%DNJ+latex-3/1/acqus
$$ process C:\Bruker\TOPSPIN2.1pl4\prog\mod\shimcntl.exe
##$ACQT0= 1000000
##$AMP= (0..31)
100 100 100 100 100 100 100 100 100 100 100 100 100 100 100 100 100 100
100 100 100 100 100 100 100 100 100 100 100 100 100 100
##$ANAVPT= -1
##$AQSEQ= 0
##$AQ_mod= 3
##$AUNM= <au_zg>
##$AUTOPOS= <>
##$BF1= 600.13
##$BF2= 600.13
##$BF3= 600.13
##$BF4= 600.13
##$BF5= 600.13
##$BF6= 600.13
##$BF7= 600.13
##$BF8= 600.13
##$BYTORDA= 0
##$CFDGTYP= 0
##$CFRGTYP= 9
##$CHEMSTR= <none>
##$CNST= (0..63)
1 1 145 1 1 1 1 1 1 1 1 1 1 1 1 1 1 1 1 1 1 1 1 1 1 1 1 1 1 1 1 1 1 1 1
1 1 1 1 1 1 1 1 1 1 1 1 1 1 1 1 1 1 1 1 1 1 1 1 1 1 1 1 1
##$CPDPRG= <>
##$CPDPRG1= <>
##$CPDPRG2= <>
##$CPDPRG3= <>
##$CPDPRG4= <mlev>
##$CPDPRG5= <mlev>
##$CPDPRG6= <mlev>
##$CPDPRG7= <mlev>
##$CPDPRG8= <mlev>
##$CPDPRGB= <>
##$CPDPRGT= <>
##$D= (0..63)
0 4 0 0 0 0 0 0 0.01 0.08 0 0.03 2e-005 3e-006 0 0 0.0002 0 0 0 0.0003
0 0 0 0 0 0 0 0 0 0.0003 0 0 0 0 0 0 0 0 0 0 0 0 0 0 0 0 0 0 0 0 0 0 0
0 0 0 0 0 0 0 0 0 0
##$DATE= 1406259581
##$DBL= (0..7)
120 120 120 120 120 120 120 120
##$DBP= (0..7)
150 150 150 150 150 150 150 150
##$DBP07= 0
##$DBPNAM0= <>
##$DBPNAM1= <>
##$DBPNAM2= <>
##$DBPNAM3= <>
##$DBPNAM4= <>
##$DBPNAM5= <>
##$DBPNAM6= <>
##$DBPNAM7= <>
##$DBPOAL= (0..7)
0.5 0.5 0.5 0.5 0.5 0.5 0.5 0.5
##$DBPOFFS= (0..7)
0 0 0 0 0 0 0 0
##$DE= 6.5
##$DECBNUC= <off>
##$DECIM= 1621.33333333333
##$DECNUC= <off>
##$DECSTAT= 4
##$DIGMOD= 1
##$DIGTYP= 12
##$DL= (0..7)
0 120 120 120 120 120 120 120
##$DP= (0..7)
150 150 150 150 150 150 150 150
##$DP07= 0
##$DPNAME0= <>
##$DPNAME1= <>
##$DPNAME2= <>
##$DPNAME3= <>
##$DPNAME4= <>
##$DPNAME5= <>
##$DPNAME6= <>
##$DPNAME7= <>
##$DPOAL= (0..7)
0.5 0.5 0.5 0.5 0.5 0.5 0.5 0.5
##$DPOFFS= (0..7)
0 0 0 0 0 0 0 0
##$DQDMODE= 0
##$DR= 22
##$DS= 4
##$DSLIST= <SSSSSSSSSSSSSSS>
##$DSPFIRM= 0
##$DSPFVS= 20
##$DTYPA= 0
##$EXP= <>
##$F1LIST= <111111111111111>
##$F2LIST= <222222222222222>
##$F3LIST= <333333333333333>
##$FCUCHAN= (0..9)
0 2 0 0 0 0 0 0 0 0
##$FL1= 90
##$FL2= 90
##$FL3= 90
##$FL4= 90
##$FOV= 20
##$FQ1LIST= <freqlist>
##$FQ2LIST= <freqlist>
##$FQ3LIST= <freqlist>
##$FQ4LIST= <freqlist>
##$FQ5LIST= <freqlist>
##$FQ6LIST= <freqlist>
##$FQ7LIST= <freqlist>
##$FQ8LIST= <freqlist>
##$FRQLO3= 1234364.63
##$FRQLO3N= 0
##$FS= (0..7)
83 83 83 83 83 83 83 83
##$FTLPGN= 0
##$FW= 125000
##$FnMODE= 0
##$FnTYPE= 0
##$GP031= 0
##$GPNAM0= <sine.100>
##$GPNAM1= <sine.100>
##$GPNAM10= <sine.100>
##$GPNAM11= <sine.100>
##$GPNAM12= <sine.100>
##$GPNAM13= <sine.100>
##$GPNAM14= <sine.100>
##$GPNAM15= <sine.100>
##$GPNAM16= <sine.100>
##$GPNAM17= <sine.100>
##$GPNAM18= <sine.100>
##$GPNAM19= <sine.100>
##$GPNAM2= <sine.100>
##$GPNAM20= <sine.100>
##$GPNAM21= <sine.100>
##$GPNAM22= <sine.100>
##$GPNAM23= <sine.100>
##$GPNAM24= <sine.100>
##$GPNAM25= <sine.100>
##$GPNAM26= <sine.100>
##$GPNAM27= <sine.100>
##$GPNAM28= <sine.100>
##$GPNAM29= <sine.100>
##$GPNAM3= <sine.100>
##$GPNAM30= <sine.100>
##$GPNAM31= <sine.100>
##$GPNAM4= <sine.100>
##$GPNAM5= <sine.100>
##$GPNAM6= <sine.100>
##$GPNAM7= <sine.100>
##$GPNAM8= <sine.100>
##$GPNAM9= <sine.100>
##$GPX= (0..31)
0 0 0 0 0 0 0 0 0 0 0 0 0 0 0 0 0 0 0 0 0 0 0 0 0 0 0 0 0 0 0 0
##$GPY= (0..31)
0 0 0 0 0 0 0 0 0 0 0 0 0 0 0 0 0 0 0 0 0 0 0 0 0 0 0 0 0 0 0 0
##$GPZ= (0..31)
0 50 10 0 0 0 0 0 0 0 0 0 0 0 0 0 0 0 0 0 0 0 0 0 0 0 0 0 0 0 0 0
##$GRDPROG= <>
##$GRPDLY= 67.9869384765625
##$HDDUTY= 20
##$HDRATE= 20
##$HGAIN= (0..3)
0 0 0 0
##$HL1= 1
##$HL2= 35
##$HL3= 16
##$HL4= 17
##$HOLDER= 0
##$HPMOD= (0..7)
0 0 0 0 0 0 0 0
##$HPPRGN= 0
##$IN= (0..63)
0.001 0.001 0.001 0.001 0.001 0.001 0.001 0.001 0.001 0.001 0.001 0.001
0.001 0.001 0.001 0.001 0.001 0.001 0.001 0.001 0.001 0.001 0.001 0.001
0.001 0.001 0.001 0.001 0.001 0.001 0.001 0.001 0.001 0.001 0.001 0.001
0.001 0.001 0.001 0.001 0.001 0.001 0.001 0.001 0.001 0.001 0.001 0.001
0.001 0.001 0.001 0.001 0.001 0.001 0.001 0.001 0.001 0.001 0.001 0.001
0.001 0.001 0.001 0.001
##$INF= (0..7)
0 0 0 0 0 0 0 0
##$INP= (0..63)
0 0 0 0 0 0 0 0 0 0 0 0 0 0 0 0 0 0 0 0 0 0 0 0 0 0 0 0 0 0 0 0 0 0 0 0
0 0 0 0 0 0 0 0 0 0 0 0 0 0 0 0 0 0 0 0 0 0 0 0 0 0 0 0
##$INSTRUM= <spect>
##$L= (0..31)
1 1 1 1 160 1 1 1 1 1 1 1 1 1 1 1 1 1 1 1 1 1 1 1 1 1 1 1 1 1 1 1
##$LFILTER= 100
##$LGAIN= -5
##$LINPSTP= 0
##$LOCKED= yes
##$LOCKFLD= 4247
##$LOCKGN= 116.057052612305
##$LOCKPOW= -18
##$LOCKPPM= 4.69999980926514
##$LOCNUC= <2H>
##$LOCPHAS= 59
##$LOCSHFT= yes
##$LOCSW= 0
##$LTIME= 0.349999994039536
##$MASR= 4200
##$MASRLST= <masrlst>
##$NBL= 1
##$NC= -6
##$NLOGCH= 1
##$NS= 256
##$NUC1= <1H>
##$NUC2= <off>
##$NUC3= <off>
##$NUC4= <off>
##$NUC5= <off>
##$NUC6= <off>
##$NUC7= <off>
##$NUC8= <off>
##$NUCLEI= 0
##$NUCLEUS= <off>
##$O1= 2822.87
##$O2= 2822.54429055229
##$O3= 2822.54429055229
##$O4= 2822.54429055229
##$O5= 2822.54429055229
##$O6= 2822.54429055229
##$O7= 2822.54429055229
##$O8= 2822.54429055229
##$OBSCHAN= (0..9)
0 0 0 0 0 0 0 0 0 0
##$OVERFLW= 0
##$P= (0..63)
8.2 8.2 16.4 0 0 18.48 28 56 20000 0 0 80000 80000 0 0 300000 1000 2500
10000 600 2500 0 0 0 0 250 0 8.2 1000 1200 0 0 20000 0 0 0 0 0 0 0 2400
0 0 0 0 0 0 0 0 0 0 0 0 0 0 0 0 0 0 0 0 0 0 0
##$PACOIL= (0..15)
0 0 0 0 0 0 0 0 0 0 0 0 0 0 0 0
##$PAPS= 2
##$PARMODE= 0
##$PCPD= (0..9)
100 60 100 100 100 100 100 100 100 100
##$PHCOR= (0..31)
0 0 0 0 0 0 0 0 0 0 0 0 0 0 0 0 0 0 0 0 0 0 0 0 0 0 0 0 0 0 0 0
##$PHLIST= <>
##$PHP= 1
##$PH_ref= 0
##$PL= (0..63)
120 1 120 120 120 120 120 120 120 45 11.67 24.66 120 120 120 120 120 120
1 18.29 120 120 120 120 120 120 120 24.66 120 120 120 120 120 120 120 120
120 120 120 120 120 120 120 120 120 120 120 120 120 120 120 120 120 120
120 120 120 120 120 120 120 120 120 120
##$PLSTEP= 0.1
##$PLSTRT= -6
##$POWMOD= 0
##$PQPHASE= 0
##$PQSCALE= 0
##$PR= 1
##$PRECHAN= (0..15)
-1 1 0 2 -1 -1 -1 -1 -1 3 -1 -1 -1 -1 -1 -1
##$PRGAIN= 0
##$PROBHD= <5 mm PATXI 1H/D-13C/15N XYZ-GRD Z856201/0013
>
##$PROSOL= no
##$PULPROG= <cpmgpr1d>
##$PW= 0
##$PYNM= <acqu.py>
##$QNP= 1
##$RD= 0
##$RECCHAN= (0..15)
0 2 0 0 0 0 0 0 0 0 0 0 0 0 0 0
##$RECPH= 0
##$RECPRE= (0..15)
-1 0 -1 -1 -1 -1 -1 -1 -1 -1 -1 -1 -1 -1 -1 -1
##$RECPRFX= (0..15)
-1 -1 -1 -1 -1 -1 -1 -1 -1 -1 -1 -1 -1 -1 -1 -1
##$RECSEL= (0..15)
0 0 1 0 0 0 0 0 0 0 0 0 0 0 0 0
##$RG= 128
##$RO= 0
##$ROUTWD1= (0..23)
0 0 0 0 0 0 0 0 0 0 0 0 0 0 0 0 0 0 0 0 1 1 0 0
##$ROUTWD2= (0..23)
0 0 0 0 0 1 0 0 0 0 0 0 0 0 0 0 0 0 1 0 1 1 0 0
##$RSEL= (0..9)
0 0 2 0 0 0 0 0 0 0
##$S= (0..7)
83 4 83 83 83 83 83 83
##$SEOUT= 0
##$SFO1= 600.13282287
##$SFO2= 600.132822544291
##$SFO3= 600.132822544291
##$SFO4= 600.132822544291
##$SFO5= 600.132822544291
##$SFO6= 600.132822544291
##$SFO7= 600.132822544291
##$SFO8= 600.132822544291
##$SOLVENT= <H2O+D2O>
##$SP= (0..31)
1 73.07 67.05 120 120 39.71 62.72 120 120 0 41.33 39.71 0 0 120 0 150 150
120 65.02 63.11 66.42 59.1 150 150 150 150 150 150 26.9 120 120
##$SP07= 0
##$SPECTR= 0
##$SPNAM0= <gauss>
##$SPNAM1= <Gaus1.1000>
##$SPNAM10= <Sinc1.1000>
##$SPNAM11= <Sinc1.1000>
##$SPNAM12= <gauss>
##$SPNAM13= <gauss>
##$SPNAM14= <>
##$SPNAM15= <>
##$SPNAM16= <gauss>
##$SPNAM17= <gauss>
##$SPNAM18= <>
##$SPNAM19= <Sinc1.1000>
##$SPNAM2= <Gaus1_180r.1000>
##$SPNAM20= <Sinc1.1000>
##$SPNAM21= <Sinc1.1000>
##$SPNAM22= <Sinc1.1000>
##$SPNAM23= <gauss>
##$SPNAM24= <gauss>
##$SPNAM25= <gauss>
##$SPNAM26= <gauss>
##$SPNAM27= <gauss>
##$SPNAM28= <gauss>
##$SPNAM29= <Crp60,20,20.10>
##$SPNAM3= <>
##$SPNAM30= <>
##$SPNAM31= <>
##$SPNAM4= <>
##$SPNAM5= <gauss>
##$SPNAM6= <Squa100.1000>
##$SPNAM7= <>
##$SPNAM8= < >
##$SPNAM9= <gauss>
##$SPOAL= (0..31)
0.5 0.5 0.5 0.5 0.5 0.5 0.5 0.5 0.5 0.5 0.5 0.5 0.5 0.5 0.5 0.5 0.5 0.5
0.5 0.5 0.5 0.5 0.5 0.5 0.5 0.5 0.5 0.5 0.5 0.5 0.5 0.5
##$SPOFFS= (0..31)
0 0 0 0 0 0 0 0 0 0 0 0 0 0 0 0 0 0 0 0 0 0 0 0 0 0 0 0 0 0 0 0
##$SUBNAM0= <"">
##$SUBNAM1= <"">
##$SUBNAM2= <"">
##$SUBNAM3= <"">
##$SUBNAM4= <"">
##$SUBNAM5= <"">
##$SUBNAM6= <"">
##$SUBNAM7= <"">
##$SUBNAM8= <"">
##$SUBNAM9= <"">
##$SW= 20.5546603113585
##$SWIBOX= (0..15)
0 0 2 0 0 0 0 0 0 0 0 0 0 0 0 0
##$SW_h= 12335.5263157895
##$SWfinal= 0
##$TD= 65536
##$TD0= 1
##$TE= 298
##$TE2= 300
##$TE3= 300
##$TEG= 300
##$TL= (0..7)
0 120 120 120 120 120 120 120
##$TP= (0..7)
150 150 150 150 150 150 150 150
##$TP07= 0
##$TPNAME0= <>
##$TPNAME1= <>
##$TPNAME2= <>
##$TPNAME3= <>
##$TPNAME4= <>
##$TPNAME5= <>
##$TPNAME6= <>
##$TPNAME7= <>
##$TPOAL= (0..7)
0.5 0.5 0.5 0.5 0.5 0.5 0.5 0.5
##$TPOFFS= (0..7)
0 0 0 0 0 0 0 0
##$TUNHIN= 0
##$TUNHOUT= 0
##$TUNXOUT= 0
##$USERA1= <user>
##$USERA2= <user>
##$USERA3= <user>
##$USERA4= <user>
##$USERA5= <user>
##$V9= 5
##$VALIST= <valist>
##$VCLIST= <CCCCCCCCCCCCCCC>
##$VD= 0
##$VDLIST= <DDDDDDDDDDDDDDD>
##$VPLIST= <PPPPPPPPPPPPPPP>
##$VTLIST= <TTTTTTTTTTTTTTT>
##$WBST= 1024
##$WBSW= 25
##$XGAIN= (0..3)
0 0 0 0
##$XL= 0
##$YL= 0
##$YMAX_a= 40742233
##$YMIN_a= -10110936
##$ZGOPTNS= <>
##$ZL1= 120
##$ZL2= 120
##$ZL3= 120
##$ZL4= 120
##END=
