# Supplementary material for: A 1H-NMR Based Study on Hemolymph Metabolomics in Eri Silkworm after Oral Administration of 1-Deoxynojirimycin
Source: PLoS One. 2015 Jul 6;10(7):e0131696. doi: 10.1371/journal.pone.0131696 (PMC4492494; doi:10.1371/journal.pone.0131696)
Supplement: S1 File — (ZIP) [file pone.0131696.s004.zip › data/hemolymph/nmr/0.5%DNJ+latex-3/1/audita.txt]

##TITLE= Audit trail, TOPSPIN		Version 2.1
##JCAMPDX= 5.01
##ORIGIN= Bruker BioSpin GmbH
##OWNER= nmr group
$$ D:\dengmingjie/data/hemolymph/nmr/0.5%DNJ+latex-3/1/audita.txt
##AUDIT TRAIL=  $$ (NUMBER, WHEN, WHO, WHERE, PROCESS, VERSION, WHAT)
(   1,<2014-07-25 11:51:10.187 +0800>,<nmr group>,<EP-ZH090108>,<go>,<TOPSPIN 2.1>,
      <created by zg
	started at 2014-07-25 11:21:39.750 +0800,
	POWCHK enabled, PULCHK disabled,
       configuration hash MD5:
       76 55 3D E9 74 4E 35 71 3A 49 CA 06 56 13 D3 66
       data hash MD5: 64K
       6A 20 B0 27 B1 FE 6F 20 85 50 E0 4F A9 83 72 89>)
##END=

$$ hash MD5
$$ 42 FC 8D 36 6B CC DE 5B B6 5E 29 09 72 8C 8E F4
